# Supplementary material for: Ca2+-Triggered Coelenterazine-Binding Protein Renilla: Expected and Unexpected Features
Source: Int J Mol Sci. 2023 Jan 21;24(3):2144. doi: 10.3390/ijms24032144 (PMC9917264; doi:10.3390/ijms24032144)
Supplement: Supplementary file 1 [file ijms-24-02144-s001.zip]

Archive with 1 entries (1 files):
- ijms-2138068-supplementary.pdf
